# Supplementary material for: Genomic Selection and Genome-wide Association Study for Feed-Efficiency Traits in a Farmed Nile Tilapia (Oreochromis niloticus) Population
Source: Front Genet. 2021 Sep 20;12:737906. doi: 10.3389/fgene.2021.737906 (PMC8488396; doi:10.3389/fgene.2021.737906)
Supplement: Supplementary file 2 [file Table1.XLSX]

## Sheet: Table S1
Table S1. Genetic correlations among feed-efficiency related traits using pedigree-based data.
	FCR	BWG	RFI	FI
FCR
BWG	0.123 ± 0.448
RFI	0.999 ± 0.039	-0.213 ± 0.363727
FI	0.720 ± 0.245	0.664 ± 0.230	0.607 ± 0.189
FCR: Feed Conversion Ratio
BWG: Body Weight Gain
RFI: Residual Feed Intake
FI: Feed Intake
